# Supplementary material for: Exploration of Clinical Breakpoint of Danofloxacin for Glaesserella parasuis in Plasma and in PELF
Source: Antibiotics (Basel). 2021 Jul 2;10(7):808. doi: 10.3390/antibiotics10070808 (PMC8300709; doi:10.3390/antibiotics10070808)
Supplement: Supplementary file 1 [file antibiotics-10-00808-s001.zip]

Archive with 1 entries (1 files):
- antibiotics-1223837-supplementary.pdf
